# Supplementary material for: Effects of Dietary Ferulic Acid on Intestinal Health and Ileal Microbiota of Tianfu Broilers Challenged with Lipopolysaccharide
Source: Molecules. 2023 Feb 10;28(4):1720. doi: 10.3390/molecules28041720 (PMC9967589; doi:10.3390/molecules28041720)
Supplement: Supplementary file 1 [file molecules-28-01720-s001.zip]

Archive with 1 entries (1 files):
- molecules-2169277-supplementary.pdf
